# Supplementary material for: Computational identification of adaptive mutants using the VERT system
Source: J Biol Eng. 2012 Apr 2;6:3. doi: 10.1186/1754-1611-6-3 (PMC3351376; doi:10.1186/1754-1611-6-3)
Supplement: Additional file 1 — Population State Model (JBE V1).zip. The collection of MATLAB and data files necessary to use the PSM and generate the figures, data presented in this work. [file 1754-1611-6-3-S1.ZIP]

Archive with 560 entries (531 files):
- chemostat_data/
- chemostat_data/.DS_Store
- __MACOSX/
- __MACOSX/chemostat_data/
- __MACOSX/chemostat_data/._.DS_Store
- chemostat_data/Accuracy/
- chemostat_data/Accuracy/.DS_Store
- __MACOSX/chemostat_data/Accuracy/
- __MACOSX/chemostat_data/Accuracy/._.DS_Store
- chemostat_data/Accuracy/All/
- chemostat_data/Accuracy/All/KK-Large1 2007-color0.csv
- __MACOSX/chemostat_data/Accuracy/All/
- __MACOSX/chemostat_data/Accuracy/All/._KK-Large1 2007-color0.csv
- chemostat_data/Accuracy/All/KK-Large1 2007-color1.csv
- __MACOSX/chemostat_data/Accuracy/All/._KK-Large1 2007-color1.csv
- chemostat_data/Accuracy/All/KK-Large1 2007-color2.csv
- __MACOSX/chemostat_data/Accuracy/All/._KK-Large1 2007-color2.csv
- chemostat_data/Accuracy/All/KK-Large2 2007-color0.csv
- __MACOSX/chemostat_data/Accuracy/All/._KK-Large2 2007-color0.csv
- chemostat_data/Accuracy/All/KK-Large2 2007-color1.csv
- __MACOSX/chemostat_data/Accuracy/All/._KK-Large2 2007-color1.csv
- chemostat_data/Accuracy/All/KK-Large2 2007-color2.csv
- __MACOSX/chemostat_data/Accuracy/All/._KK-Large2 2007-color2.csv
- chemostat_data/Accuracy/All/KK-Large3 2007-color0.csv
- __MACOSX/chemostat_data/Accuracy/All/._KK-Large3 2007-color0.csv
- chemostat_data/Accuracy/All/KK-Large3 2007-color1.csv
- __MACOSX/chemostat_data/Accuracy/All/._KK-Large3 2007-color1.csv
- chemostat_data/Accuracy/All/KK-Large3 2007-color2.csv
- __MACOSX/chemostat_data/Accuracy/All/._KK-Large3 2007-color2.csv
- chemostat_data/Accuracy/All/KK-Large4 2007-color0.csv
- __MACOSX/chemostat_data/Accuracy/All/._KK-Large4 2007-color0.csv
- chemostat_data/Accuracy/All/KK-Large4 2007-color1.csv
- __MACOSX/chemostat_data/Accuracy/All/._KK-Large4 2007-color1.csv
- chemostat_data/Accuracy/All/KK-Large4 2007-color2.csv
- __MACOSX/chemostat_data/Accuracy/All/._KK-Large4 2007-color2.csv
- chemostat_data/Accuracy/All/KK-Small 1 2007-color0.csv
- __MACOSX/chemostat_data/Accuracy/All/._KK-Small 1 2007-color0.csv
- chemostat_data/Accuracy/All/KK-Small 1 2007-color1.csv
- __MACOSX/chemostat_data/Accuracy/All/._KK-Small 1 2007-color1.csv
- chemostat_data/Accuracy/All/KK-Small 1 2007-color2.csv
- __MACOSX/chemostat_data/Accuracy/All/._KK-Small 1 2007-color2.csv
- chemostat_data/Accuracy/All/KK-Small 2 2007-color0.csv
- __MACOSX/chemostat_data/Accuracy/All/._KK-Small 2 2007-color0.csv
- chemostat_data/Accuracy/All/KK-Small 2 2007-color1.csv
- __MACOSX/chemostat_data/Accuracy/All/._KK-Small 2 2007-color1.csv
- chemostat_data/Accuracy/All/KK-Small 2 2007-color2.csv
- __MACOSX/chemostat_data/Accuracy/All/._KK-Small 2 2007-color2.csv
- chemostat_data/Accuracy/All/KK-Small 3 2007-color0.csv
- __MACOSX/chemostat_data/Accuracy/All/._KK-Small 3 2007-color0.csv
- chemostat_data/Accuracy/All/KK-Small 3 2007-color1.csv
- __MACOSX/chemostat_data/Accuracy/All/._KK-Small 3 2007-color1.csv
- chemostat_data/Accuracy/All/KK-Small 3 2007-color2.csv
- __MACOSX/chemostat_data/Accuracy/All/._KK-Small 3 2007-color2.csv
- chemostat_data/Accuracy/All/KK-Small 4 2007-color0.csv
- __MACOSX/chemostat_data/Accuracy/All/._KK-Small 4 2007-color0.csv
- chemostat_data/Accuracy/All/KK-Small 4 2007-color1.csv
- __MACOSX/chemostat_data/Accuracy/All/._KK-Small 4 2007-color1.csv
- chemostat_data/Accuracy/All/KK-Small 4 2007-color2.csv
- __MACOSX/chemostat_data/Accuracy/All/._KK-Small 4 2007-color2.csv
- chemostat_data/Accuracy/All/PD1 2009-color0.csv
- __MACOSX/chemostat_data/Accuracy/All/._PD1 2009-color0.csv
- chemostat_data/Accuracy/All/PD1 2009-color1.csv
- __MACOSX/chemostat_data/Accuracy/All/._PD1 2009-color1.csv
- chemostat_data/Accuracy/All/PD1 2009-color2.csv
- __MACOSX/chemostat_data/Accuracy/All/._PD1 2009-color2.csv
- chemostat_data/Accuracy/All/PD2 2009-color0.csv
- __MACOSX/chemostat_data/Accuracy/All/._PD2 2009-color0.csv
- chemostat_data/Accuracy/All/PD2 2009-color1.csv
- __MACOSX/chemostat_data/Accuracy/All/._PD2 2009-color1.csv
- chemostat_data/Accuracy/All/PD2 2009-color2.csv
- __MACOSX/chemostat_data/Accuracy/All/._PD2 2009-color2.csv
- chemostat_data/Accuracy/All/PD3 2009-color0.csv
- __MACOSX/chemostat_data/Accuracy/All/._PD3 2009-color0.csv
- chemostat_data/Accuracy/All/PD3 2009-color1.csv
- __MACOSX/chemostat_data/Accuracy/All/._PD3 2009-color1.csv
- chemostat_data/Accuracy/All/PD3 2009-color2.csv
- __MACOSX/chemostat_data/Accuracy/All/._PD3 2009-color2.csv
- chemostat_data/Accuracy/All/PD4 2009-color0.csv
- __MACOSX/chemostat_data/Accuracy/All/._PD4 2009-color0.csv
- chemostat_data/Accuracy/All/PD4 2009-color1.csv
- __MACOSX/chemostat_data/Accuracy/All/._PD4 2009-color1.csv
- chemostat_data/Accuracy/All/PD4 2009-color2.csv
- __MACOSX/chemostat_data/Accuracy/All/._PD4 2009-color2.csv
- chemostat_data/Accuracy/All/PD5 2009-color0.csv
- __MACOSX/chemostat_data/Accuracy/All/._PD5 2009-color0.csv
- chemostat_data/Accuracy/All/PD5 2009-color1.csv
- __MACOSX/chemostat_data/Accuracy/All/._PD5 2009-color1.csv
- chemostat_data/Accuracy/All/PD5 2009-color2.csv
- __MACOSX/chemostat_data/Accuracy/All/._PD5 2009-color2.csv
- chemostat_data/Accuracy/All/PD6 2009-color0.csv
- __MACOSX/chemostat_data/Accuracy/All/._PD6 2009-color0.csv
- chemostat_data/Accuracy/All/PD6 2009-color1.csv
- __MACOSX/chemostat_data/Accuracy/All/._PD6 2009-color1.csv
- chemostat_data/Accuracy/All/PD6 2009-color2.csv
- __MACOSX/chemostat_data/Accuracy/All/._PD6 2009-color2.csv
- chemostat_data/Accuracy/All/Replica2_2-H-2010-color0.csv
- __MACOSX/chemostat_data/Accuracy/All/._Replica2_2-H-2010-color0.csv
- chemostat_data/Accuracy/All/Replica2_2-H-2010-color1.csv
- __MACOSX/chemostat_data/Accuracy/All/._Replica2_2-H-2010-color1.csv
- chemostat_data/Accuracy/All/Replica2_3-H-2010-color0.csv
- __MACOSX/chemostat_data/Accuracy/All/._Replica2_3-H-2010-color0.csv
- chemostat_data/Accuracy/All/Replica2_3-H-2010-color1.csv
- __MACOSX/chemostat_data/Accuracy/All/._Replica2_3-H-2010-color1.csv
- chemostat_data/Accuracy/All/Replica6_1-H-2010-color0.csv
- __MACOSX/chemostat_data/Accuracy/All/._Replica6_1-H-2010-color0.csv
- chemostat_data/Accuracy/All/Replica6_1-H-2010-color1.csv
- __MACOSX/chemostat_data/Accuracy/All/._Replica6_1-H-2010-color1.csv
- chemostat_data/Accuracy/All/Replica6_2-H-2010-color0.csv
- __MACOSX/chemostat_data/Accuracy/All/._Replica6_2-H-2010-color0.csv
- chemostat_data/Accuracy/All/Replica6_2-H-2010-color1.csv
- __MACOSX/chemostat_data/Accuracy/All/._Replica6_2-H-2010-color1.csv
- chemostat_data/Accuracy/All/Replica6_3-H-2010-color0.csv
- __MACOSX/chemostat_data/Accuracy/All/._Replica6_3-H-2010-color0.csv
- chemostat_data/Accuracy/All/Replica6_3-H-2010-color1.csv
- __MACOSX/chemostat_data/Accuracy/All/._Replica6_3-H-2010-color1.csv
- chemostat_data/Accuracy/Candida/
- chemostat_data/Accuracy/Candida/.DS_Store
- __MACOSX/chemostat_data/Accuracy/Candida/
- __MACOSX/chemostat_data/Accuracy/Candida/._.DS_Store
- chemostat_data/Accuracy/Candida/old/
- chemostat_data/Accuracy/Candida/old/.DS_Store
- __MACOSX/chemostat_data/Accuracy/Candida/old/
- __MACOSX/chemostat_data/Accuracy/Candida/old/._.DS_Store
- chemostat_data/Accuracy/Candida/old/PD1 2009-color0.csv
- __MACOSX/chemostat_data/Accuracy/Candida/old/._PD1 2009-color0.csv
- chemostat_data/Accuracy/Candida/old/PD1 2009-color1.csv
- __MACOSX/chemostat_data/Accuracy/Candida/old/._PD1 2009-color1.csv
- chemostat_data/Accuracy/Candida/old/PD1 2009-color2.csv
- __MACOSX/chemostat_data/Accuracy/Candida/old/._PD1 2009-color2.csv
- chemostat_data/Accuracy/Candida/old/PD2 2009-color0.csv
- __MACOSX/chemostat_data/Accuracy/Candida/old/._PD2 2009-color0.csv
- chemostat_data/Accuracy/Candida/old/PD2 2009-color1.csv
- __MACOSX/chemostat_data/Accuracy/Candida/old/._PD2 2009-color1.csv
- chemostat_data/Accuracy/Candida/old/PD2 2009-color2.csv
- __MACOSX/chemostat_data/Accuracy/Candida/old/._PD2 2009-color2.csv
- chemostat_data/Accuracy/Candida/old/PD3 2009-color0.csv
- __MACOSX/chemostat_data/Accuracy/Candida/old/._PD3 2009-color0.csv
- chemostat_data/Accuracy/Candida/old/PD3 2009-color1.csv
- __MACOSX/chemostat_data/Accuracy/Candida/old/._PD3 2009-color1.csv
- chemostat_data/Accuracy/Candida/old/PD3 2009-color2.csv
- __MACOSX/chemostat_data/Accuracy/Candida/old/._PD3 2009-color2.csv
- chemostat_data/Accuracy/Candida/old/PD4 2009-color0.csv
- __MACOSX/chemostat_data/Accuracy/Candida/old/._PD4 2009-color0.csv
- chemostat_data/Accuracy/Candida/old/PD4 2009-color1.csv
- __MACOSX/chemostat_data/Accuracy/Candida/old/._PD4 2009-color1.csv
- chemostat_data/Accuracy/Candida/old/PD4 2009-color2.csv
- __MACOSX/chemostat_data/Accuracy/Candida/old/._PD4 2009-color2.csv
- chemostat_data/Accuracy/Candida/old/PD5 2009-color0.csv
- __MACOSX/chemostat_data/Accuracy/Candida/old/._PD5 2009-color0.csv
- chemostat_data/Accuracy/Candida/old/PD5 2009-color1.csv
- __MACOSX/chemostat_data/Accuracy/Candida/old/._PD5 2009-color1.csv
- chemostat_data/Accuracy/Candida/old/PD5 2009-color2.csv
- __MACOSX/chemostat_data/Accuracy/Candida/old/._PD5 2009-color2.csv
- chemostat_data/Accuracy/Candida/old/PD6 2009-color0.csv
- __MACOSX/chemostat_data/Accuracy/Candida/old/._PD6 2009-color0.csv
- chemostat_data/Accuracy/Candida/old/PD6 2009-color1.csv
- __MACOSX/chemostat_data/Accuracy/Candida/old/._PD6 2009-color1.csv
- chemostat_data/Accuracy/Candida/old/PD6 2009-color2.csv
- __MACOSX/chemostat_data/Accuracy/Candida/old/._PD6 2009-color2.csv
- chemostat_data/Accuracy/Candida/PD1-KK-2009.csv
- __MACOSX/chemostat_data/Accuracy/Candida/._PD1-KK-2009.csv
- chemostat_data/Accuracy/Candida/PD2-KK-2009.csv
- __MACOSX/chemostat_data/Accuracy/Candida/._PD2-KK-2009.csv
- chemostat_data/Accuracy/Candida/PD3-KK-2009.csv
- __MACOSX/chemostat_data/Accuracy/Candida/._PD3-KK-2009.csv
- chemostat_data/Accuracy/Candida/PD4-KK-2009.csv
- __MACOSX/chemostat_data/Accuracy/Candida/._PD4-KK-2009.csv
- chemostat_data/Accuracy/Candida/PD5-KK-2009.csv
- __MACOSX/chemostat_data/Accuracy/Candida/._PD5-KK-2009.csv
- chemostat_data/Accuracy/Candida/PD6-KK-2009.csv
- __MACOSX/chemostat_data/Accuracy/Candida/._PD6-KK-2009.csv
- chemostat_data/Accuracy/Ecoli-BuOH/
- chemostat_data/Accuracy/Ecoli-BuOH/.DS_Store
- __MACOSX/chemostat_data/Accuracy/Ecoli-BuOH/
- __MACOSX/chemostat_data/Accuracy/Ecoli-BuOH/._.DS_Store
- chemostat_data/Accuracy/Ecoli-BuOH/old/
- chemostat_data/Accuracy/Ecoli-BuOH/old/Replica2_2-H-2010-color0.csv
- __MACOSX/chemostat_data/Accuracy/Ecoli-BuOH/old/
- __MACOSX/chemostat_data/Accuracy/Ecoli-BuOH/old/._Replica2_2-H-2010-color0.csv
- chemostat_data/Accuracy/Ecoli-BuOH/old/Replica2_2-H-2010-color1.csv
- __MACOSX/chemostat_data/Accuracy/Ecoli-BuOH/old/._Replica2_2-H-2010-color1.csv
- chemostat_data/Accuracy/Ecoli-BuOH/old/Replica2_3-H-2010-color0.csv
- __MACOSX/chemostat_data/Accuracy/Ecoli-BuOH/old/._Replica2_3-H-2010-color0.csv
- chemostat_data/Accuracy/Ecoli-BuOH/old/Replica2_3-H-2010-color1.csv
- __MACOSX/chemostat_data/Accuracy/Ecoli-BuOH/old/._Replica2_3-H-2010-color1.csv
- chemostat_data/Accuracy/Ecoli-BuOH/old/Replica6_1-H-2010-color0.csv
- __MACOSX/chemostat_data/Accuracy/Ecoli-BuOH/old/._Replica6_1-H-2010-color0.csv
- chemostat_data/Accuracy/Ecoli-BuOH/old/Replica6_1-H-2010-color1.csv
- __MACOSX/chemostat_data/Accuracy/Ecoli-BuOH/old/._Replica6_1-H-2010-color1.csv
- chemostat_data/Accuracy/Ecoli-BuOH/old/Replica6_2-H-2010-color0.csv
- __MACOSX/chemostat_data/Accuracy/Ecoli-BuOH/old/._Replica6_2-H-2010-color0.csv
- chemostat_data/Accuracy/Ecoli-BuOH/old/Replica6_2-H-2010-color1.csv
- __MACOSX/chemostat_data/Accuracy/Ecoli-BuOH/old/._Replica6_2-H-2010-color1.csv
- chemostat_data/Accuracy/Ecoli-BuOH/old/Replica6_3-H-2010-color0.csv
- __MACOSX/chemostat_data/Accuracy/Ecoli-BuOH/old/._Replica6_3-H-2010-color0.csv
- chemostat_data/Accuracy/Ecoli-BuOH/old/Replica6_3-H-2010-color1.csv
- __MACOSX/chemostat_data/Accuracy/Ecoli-BuOH/old/._Replica6_3-H-2010-color1.csv
- chemostat_data/Accuracy/Ecoli-BuOH/Replica2_2-H-5-2010.csv
- __MACOSX/chemostat_data/Accuracy/Ecoli-BuOH/._Replica2_2-H-5-2010.csv
- chemostat_data/Accuracy/Ecoli-BuOH/Replica2_3-H-5-2010.csv
- __MACOSX/chemostat_data/Accuracy/Ecoli-BuOH/._Replica2_3-H-5-2010.csv
- chemostat_data/Accuracy/Ecoli-BuOH/Replica6_1-H-5-2010.csv
- __MACOSX/chemostat_data/Accuracy/Ecoli-BuOH/._Replica6_1-H-5-2010.csv
- chemostat_data/Accuracy/Ecoli-BuOH/Replica6_2-H-5-2010.csv
- __MACOSX/chemostat_data/Accuracy/Ecoli-BuOH/._Replica6_2-H-5-2010.csv
- chemostat_data/Accuracy/Ecoli-BuOH/Replica6_3-H-5-2010.csv
- __MACOSX/chemostat_data/Accuracy/Ecoli-BuOH/._Replica6_3-H-5-2010.csv
- chemostat_data/Accuracy/KKYeast/
- chemostat_data/Accuracy/KKYeast/.DS_Store
- __MACOSX/chemostat_data/Accuracy/KKYeast/
- __MACOSX/chemostat_data/Accuracy/KKYeast/._.DS_Store
- chemostat_data/Accuracy/KKYeast/Large1-KK-2007.csv
- __MACOSX/chemostat_data/Accuracy/KKYeast/._Large1-KK-2007.csv
- chemostat_data/Accuracy/KKYeast/Large2-KK-2007.csv
- __MACOSX/chemostat_data/Accuracy/KKYeast/._Large2-KK-2007.csv
- chemostat_data/Accuracy/KKYeast/Large3-KK-2007.csv
- __MACOSX/chemostat_data/Accuracy/KKYeast/._Large3-KK-2007.csv
- chemostat_data/Accuracy/KKYeast/Large4-KK-2007.csv
- __MACOSX/chemostat_data/Accuracy/KKYeast/._Large4-KK-2007.csv
- chemostat_data/Accuracy/KKYeast/Small1-KK-2007.csv
- __MACOSX/chemostat_data/Accuracy/KKYeast/._Small1-KK-2007.csv
- chemostat_data/Accuracy/KKYeast/Small2-KK-2007.csv
- __MACOSX/chemostat_data/Accuracy/KKYeast/._Small2-KK-2007.csv
- chemostat_data/Accuracy/KKYeast/Small3-KK-2007.csv
- __MACOSX/chemostat_data/Accuracy/KKYeast/._Small3-KK-2007.csv
- chemostat_data/Accuracy/KKYeast/Small4-KK-2007.csv
- __MACOSX/chemostat_data/Accuracy/KKYeast/._Small4-KK-2007.csv
- chemostat_data/Accuracy/old/
- chemostat_data/Accuracy/old/.DS_Store
- __MACOSX/chemostat_data/Accuracy/old/
- __MACOSX/chemostat_data/Accuracy/old/._.DS_Store
- chemostat_data/Accuracy/old/KK-Large1 2007-color0.csv
- __MACOSX/chemostat_data/Accuracy/old/._KK-Large1 2007-color0.csv
- chemostat_data/Accuracy/old/KK-Large1 2007-color1.csv
- __MACOSX/chemostat_data/Accuracy/old/._KK-Large1 2007-color1.csv
- chemostat_data/Accuracy/old/KK-Large1 2007-color2.csv
- __MACOSX/chemostat_data/Accuracy/old/._KK-Large1 2007-color2.csv
- chemostat_data/Accuracy/old/KK-Large2 2007-color0.csv
- __MACOSX/chemostat_data/Accuracy/old/._KK-Large2 2007-color0.csv
- chemostat_data/Accuracy/old/KK-Large2 2007-color1.csv
- __MACOSX/chemostat_data/Accuracy/old/._KK-Large2 2007-color1.csv
- chemostat_data/Accuracy/old/KK-Large2 2007-color2.csv
- __MACOSX/chemostat_data/Accuracy/old/._KK-Large2 2007-color2.csv
- chemostat_data/Accuracy/old/KK-Large3 2007-color0.csv
- __MACOSX/chemostat_data/Accuracy/old/._KK-Large3 2007-color0.csv
- chemostat_data/Accuracy/old/KK-Large3 2007-color1.csv
- __MACOSX/chemostat_data/Accuracy/old/._KK-Large3 2007-color1.csv
- chemostat_data/Accuracy/old/KK-Large3 2007-color2.csv
- __MACOSX/chemostat_data/Accuracy/old/._KK-Large3 2007-color2.csv
- chemostat_data/Accuracy/old/KK-Large4 2007-color0.csv
- __MACOSX/chemostat_data/Accuracy/old/._KK-Large4 2007-color0.csv
- chemostat_data/Accuracy/old/KK-Large4 2007-color1.csv
- __MACOSX/chemostat_data/Accuracy/old/._KK-Large4 2007-color1.csv
- chemostat_data/Accuracy/old/KK-Large4 2007-color2.csv
- __MACOSX/chemostat_data/Accuracy/old/._KK-Large4 2007-color2.csv
- chemostat_data/Accuracy/old/KK-Small 1 2007-color0.csv
- __MACOSX/chemostat_data/Accuracy/old/._KK-Small 1 2007-color0.csv
- chemostat_data/Accuracy/old/KK-Small 1 2007-color1.csv
- __MACOSX/chemostat_data/Accuracy/old/._KK-Small 1 2007-color1.csv
- chemostat_data/Accuracy/old/KK-Small 1 2007-color2.csv
- __MACOSX/chemostat_data/Accuracy/old/._KK-Small 1 2007-color2.csv
- chemostat_data/Accuracy/old/KK-Small 2 2007-color0.csv
- __MACOSX/chemostat_data/Accuracy/old/._KK-Small 2 2007-color0.csv
- chemostat_data/Accuracy/old/KK-Small 2 2007-color1.csv
- __MACOSX/chemostat_data/Accuracy/old/._KK-Small 2 2007-color1.csv
- chemostat_data/Accuracy/old/KK-Small 2 2007-color2.csv
- __MACOSX/chemostat_data/Accuracy/old/._KK-Small 2 2007-color2.csv
- chemostat_data/Accuracy/old/KK-Small 3 2007-color0.csv
- __MACOSX/chemostat_data/Accuracy/old/._KK-Small 3 2007-color0.csv
- chemostat_data/Accuracy/old/KK-Small 3 2007-color1.csv
- __MACOSX/chemostat_data/Accuracy/old/._KK-Small 3 2007-color1.csv
- chemostat_data/Accuracy/old/KK-Small 3 2007-color2.csv
- __MACOSX/chemostat_data/Accuracy/old/._KK-Small 3 2007-color2.csv
- chemostat_data/Accuracy/old/KK-Small 4 2007-color0.csv
- __MACOSX/chemostat_data/Accuracy/old/._KK-Small 4 2007-color0.csv
- chemostat_data/Accuracy/old/KK-Small 4 2007-color1.csv
- __MACOSX/chemostat_data/Accuracy/old/._KK-Small 4 2007-color1.csv
- chemostat_data/Accuracy/old/KK-Small 4 2007-color2.csv
- __MACOSX/chemostat_data/Accuracy/old/._KK-Small 4 2007-color2.csv
- chemostat_data/Accuracy/old/PD1 2009-color0.csv
- __MACOSX/chemostat_data/Accuracy/old/._PD1 2009-color0.csv
- chemostat_data/Accuracy/old/PD1 2009-color1.csv
- __MACOSX/chemostat_data/Accuracy/old/._PD1 2009-color1.csv
- chemostat_data/Accuracy/old/PD1 2009-color2.csv
- __MACOSX/chemostat_data/Accuracy/old/._PD1 2009-color2.csv
- chemostat_data/Accuracy/old/PD2 2009-color0.csv
- __MACOSX/chemostat_data/Accuracy/old/._PD2 2009-color0.csv
- chemostat_data/Accuracy/old/PD2 2009-color1.csv
- __MACOSX/chemostat_data/Accuracy/old/._PD2 2009-color1.csv
- chemostat_data/Accuracy/old/PD2 2009-color2.csv
- __MACOSX/chemostat_data/Accuracy/old/._PD2 2009-color2.csv
- chemostat_data/Accuracy/old/PD3 2009-color0.csv
- __MACOSX/chemostat_data/Accuracy/old/._PD3 2009-color0.csv
- chemostat_data/Accuracy/old/PD3 2009-color1.csv
- __MACOSX/chemostat_data/Accuracy/old/._PD3 2009-color1.csv
- chemostat_data/Accuracy/old/PD3 2009-color2.csv
- __MACOSX/chemostat_data/Accuracy/old/._PD3 2009-color2.csv
- chemostat_data/Accuracy/old/PD4 2009-color0.csv
- __MACOSX/chemostat_data/Accuracy/old/._PD4 2009-color0.csv
- chemostat_data/Accuracy/old/PD4 2009-color1.csv
[truncated: 260 more entries]
