# Supplementary material for: Computational identification of adaptive mutants using the VERT system
Source: J Biol Eng. 2012 Apr 2;6:3. doi: 10.1186/1754-1611-6-3 (PMC3351376; doi:10.1186/1754-1611-6-3)
Supplement: Additional file 1 — Population State Model (JBE V1).zip. The collection of MATLAB and data files necessary to use the PSM and generate the figures, data presented in this work. [file 1754-1611-6-3-S1.ZIP › chemostat_data/emissionAnnotated/Large1 KK 2006 AE.csv]

#Name: Large1 KK 2006
#Comments: removed missing data
generations	Challenge	raw_green	raw_yellow	raw_red	AE-G	AE-Y	AE-R
0	0	31.6	32.1	31.6	n	n	n
7	0	28.9	28.5	33.1	n	n	n
14	0	31.7	27.1	30.5	y	n	n
21	0	34.9	28.6	24.7	y	n	n
28	0	37.2	27.6	23.2	y	n	n
49	0	44.2	25	16	y	n	n
56	0	44.7	23.4	17.9	n	n	n
63	0	41.2	20.7	23.2	n	n	y
70	0	35.4	19.7	28.8	n	n	y
77	0	33.1	19.2	33.1	n	n	y
105	0	35.1	6.25	35.4	n	n	y
112	0	38.2	3.25	39.7	n	n	y
119	0	35.8	1.08	41.4	n	n	y
147	0	33.9	0	23.6	n	n	y
154	0	35.7	0.18	43.7	n	n	y
161	0	36.1	0	45.8	n	n	y
168	0	36.8	0	46	y	n	n
175	0	38.5	0	42.1	y	n	n
189	0	40.6	0	39.9	y	n	n
196	0	43	0	39.8	y	n	n
203	0	42.5	0	39.2	y	n	n
217	0	50.5	0	29.3	y	n	n
231	0	60.4	0	19.2	y	n	n
252	0	45.6	0	33.8	n	n	n
259	0	47.3	0	34.4	n	n	n
266	0	43.3	0	39.1	n	n	y
273	0	38.2	0	45.7	n	n	y
280	0	35.7	0	48.8	n	n	y
294	0	25.7	0	60.9	n	n	y
301	0	22.2	0	59.3	n	n	y
315	0	20.7	0	61.7	n	n	y
329	0	23.3	0	58.4	y	n	n
343	0	25.8	0	56.6	y	n	n
357	0	33	0	48.7	y	n	n
364	0	34.4	0	47.2	y	n	n
371	0	41.1	0	42.5	y	n	n
392	0	53.7	0	30.5	y	n	n
399	0	53.9	0	20.4	y	n	n
