# Supplementary material for: Computational identification of adaptive mutants using the VERT system
Source: J Biol Eng. 2012 Apr 2;6:3. doi: 10.1186/1754-1611-6-3 (PMC3351376; doi:10.1186/1754-1611-6-3)
Supplement: Additional file 1 — Population State Model (JBE V1).zip. The collection of MATLAB and data files necessary to use the PSM and generate the figures, data presented in this work. [file 1754-1611-6-3-S1.ZIP › chemostat_data/emissionAnnotated/Large2 KK 2006 AE.csv]

#Name: Large2 KK 2006
#Comments: removed missing data
generations	Challenge	raw_green	raw_yellow	raw_red	AE-G	AE-Y	AE-R
0	0	29.9	32.5	33.4	n	n	n
7	0	33.7	34.2	24.1	y	y	n
14	0	34.9	33.4	20.4	y	y	n
21	0	38.6	34.2	16.4	y	y	n
28	0	40.4	33.4	14.3	y	y	n
49	0	46.4	30.7	9.15	y	y	n
56	0	48.9	29.7	9.2	y	y	n
63	0	48.8	27.9	10.8	n	n	y
70	0	45.7	27.9	12.7	n	n	y
77	0	41.5	28.2	17.8	n	n	y
105	0	35.5	25	17.9	n	y	y
112	0	35.2	28.9	19.8	n	y	y
119	0	32.1	32	20.1	n	y	y
147	0	19.6	32.6	16.1	n	y	n
154	0	21.3	39.2	20.6	n	y	n
161	0	22.2	42.5	20.9	n	y	n
168	0	22.6	40.1	22.7	n	n	n
175	0	20.9	43.5	20	n	n	n
189	0	21.5	42	20.1	n	n	n
196	0	21.7	42.3	19.8	n	y	n
203	0	21.3	44.5	19.1	n	y	n
217	0	21.1	44.9	18.1	n	y	n
231	0	17.7	42.9	16.4	n	y	n
252	0	14.1	39.1	31.5	n	n	y
259	0	11.9	38.7	32.5	n	n	y
266	0	10.5	38.2	33.8	n	n	y
273	0	11	37.1	34.6	n	n	y
280	0	8.94	36.5	36.1	n	n	y
294	0	8.27	35.3	37.5	n	n	n
301	0	7.81	38.3	33.6	n	y	n
315	0	8.55	41.8	32	n	y	n
329	0	8.38	46.5	27.6	n	y	n
343	0	7.13	50.8	22.7	n	y	n
350	0	6.36	55	20.2	n	y	n
357	0	6	58.3	18.8	n	y	n
364	0	5.21	58.9	19.4	n	y	n
371	0	5.36	61.1	16.2	n	y	n
392	0	3.86	67	13.6	n	y	n
399	0	2.31	63.2	9.7	n	y	n
