# Supplementary material for: Computational identification of adaptive mutants using the VERT system
Source: J Biol Eng. 2012 Apr 2;6:3. doi: 10.1186/1754-1611-6-3 (PMC3351376; doi:10.1186/1754-1611-6-3)
Supplement: Additional file 1 — Population State Model (JBE V1).zip. The collection of MATLAB and data files necessary to use the PSM and generate the figures, data presented in this work. [file 1754-1611-6-3-S1.ZIP › chemostat_data/emissionAnnotated/Large3 KK 2006 AE.csv]

#Name: Large3 KK 2006
#Comments: removed missing data
generations	Challenge	raw_green	raw_yellow	raw_red	AE-G	AE-Y	AE-R
0	0	31.1	30.1	32.9	n	n	n
7	0	33.6	23.2	32.9	y	n	y
14	0	34.9	20.3	32.4	y	n	y
21	0	36.8	18.6	32.2	y	n	y
28	0	37.8	17.1	31.3	y	n	y
49	0	39.3	13.8	32	y	n	y
56	0	31.1	14.4	41.1	n	n	y
63	0	23.7	13	47.8	n	n	y
70	0	21.1	11.4	49.7	n	n	y
77	0	17.8	9.56	56.8	n	n	y
105	0	8.88	7.21	65	n	n	y
112	0	8.34	8.05	65.9	n	n	n
119	0	7.95	9.39	63	y	y	n
147	0	7.07	9.55	33	y	y	n
154	0	1.83	2.07	5.62	y	y	n
161	0	21.7	16.9	30.8	y	y	n
168	0	26.6	17.9	41.9	y	y	n
175	0	25.6	18.3	46.4	n	n	n
189	0	28	16.9	40.3	n	n	n
196	0	27.7	16.1	45.7	n	n	n
203	0	27.5	15.4	44.4	n	n	n
217	0	24	14.4	48.8	n	n	y
231	0	18.6	16.4	50	n	n	y
245	0	6.52	21.7	46.4	n	n	y
252	0	2.67	21.1	61.8	n	n	y
259	0	0.25	7.2	74.8	n	n	y
266	0	0.14	3.96	74.7	n	n	y
273	0	0	2.11	78.7	n	n	y
280	0	0	1.441	76.7	n	n	y
294	0	0	0.87	77.3	n	n	y
301	0	0	1.28	73.4	n	n	y
