# Supplementary material for: Computational identification of adaptive mutants using the VERT system
Source: J Biol Eng. 2012 Apr 2;6:3. doi: 10.1186/1754-1611-6-3 (PMC3351376; doi:10.1186/1754-1611-6-3)
Supplement: Additional file 1 — Population State Model (JBE V1).zip. The collection of MATLAB and data files necessary to use the PSM and generate the figures, data presented in this work. [file 1754-1611-6-3-S1.ZIP › chemostat_data/emissionAnnotated/Small1 KK 2006 AE.csv]

#Name: Small1 KK 2006
#Comments: removed missing data terminated prematurely
generations	Challenge	raw_green	raw_yellow	raw_red	AE-G	AE-Y	AE-R
0	0	31.6	32.1	31.6	n	n	n
7	0	32.2	31.3	26.1	y	y	n
14	0	35.2	29.9	23.9	y	y	n
21	0	38.4	22.7	25.7	y	y	n
28	0	41.4	27.6	20.4	y	y	n
49	0	40.2	34.5	17.7	y	y	n
56	0	42	31	16.8	y	y	n
63	0	42.5	34.4	13.4	y	y	n
70	0	45.9	31.2	15.6	y	y	n
77	0	44.5	32.9	13.5	y	y	n
105	0	50.1	28.6	10.3	y	y	n
119	0	52.2	25.2	10.2	y	y	y
147	0	44.5	26.7	21.8	y	n	y
154	0	48.4	18.1	27.8	y	n	y
161	0	54.4	25.4	14.4	y	y	n
168	0	61.7	24.1	7.24	y	y	n
175	0	67.5	20.9	2.82	y	n	n
189	0	76.2	12.6	0.65	y	n	n
196	0	80.4	8.74	0.48	y	n	n
203	0	84.6	5.93	0.41	y	n	n
217	0	86	3.18	0	y	n	n
231	0	85.7	2.25	0	y	n	n
245	0	79.7	1.91	2.89	n	y	y
252	0	82.3	2.68	4.49	n	y	y
259	0	71.5	3.62	11.7	n	y	y
266	0	54.3	5.54	27.4	n	y	y
273	0	38.1	7.81	43.7	n	y	y
280	0	26.4	11.6	50.6	n	y	y
294	0	21.8	26	40.2	n	y	n
301	0	21.1	42.1	26.7	n	y	n
315	0	16.3	59.8	12.9	n	y	n
329	0	24.8	45.9	16.7	n	n	y
343	0	25.7	28.9	31.9	n	n	y
350	0	23.4	19	45	n	n	y
357	0	17.5	12.6	54.6	n	n	y
364	0	16.4	8.31	59.4	y	n	y
371	0	20.1	5	60.3	y	y	n
399	0	28.4	10.7	39.3	y	y	n
406	0	30.6	12.6	45.5	y	y	n
413	0	26.8	12.5	41.4	y	y	n
420	0	31.4	15.5	40.7	y	y	n
441	0	26.1	34.7	25.9	n	y	n
448	0	18.4	44.5	22.8	n	y	n
455	0	10.7	56.1	20.1	n	y	n
462	0	5.36	65.2	18.1	n	y	n
469	0	2.71	70.1	16	n	y	n
476	0	1.4	76.4	11.7	n	y	n
