# Supplementary material for: Computational identification of adaptive mutants using the VERT system
Source: J Biol Eng. 2012 Apr 2;6:3. doi: 10.1186/1754-1611-6-3 (PMC3351376; doi:10.1186/1754-1611-6-3)
Supplement: Additional file 1 — Population State Model (JBE V1).zip. The collection of MATLAB and data files necessary to use the PSM and generate the figures, data presented in this work. [file 1754-1611-6-3-S1.ZIP › chemostat_data/emissionAnnotated/Small2 KK 2006 AE.csv]

#Name: Small2 KK 2006
#Comments: removed missing data terminated prematurely
generations	Challenge	raw_green	raw_yellow	raw_red	AE-G	AE-Y	AE-R
0	0	29.9	32.5	33.4	n	n	n
7	0	32	31.5	21.3	y	n	n
14	0	30	29.3	16.4	y	n	n
28	0	35.4	30.5	20.1	y	n	n
49	0	34.5	37.5	17.9	y	n	n
56	0	38.4	27.2	13.1	y	n	n
63	0	37.3	35.1	15.7	n	n	n
70	0	42.5	30.2	14.3	n	n	y
77	0	36.9	36.4	16.5	n	n	y
105	0	39.2	34.1	18.3	n	n	y
112	0	32	36.2	16.9	n	n	n
119	0	39.5	36.1	12.4	n	n	n
147	0	34.8	33.8	17.1	n	y	n
154	0	29.5	37.9	13.9	n	y	n
161	0	33.3	38.3	13.7	n	y	n
168	0	36.7	40.3	9.99	n	y	n
175	0	34.1	42.5	10.7	n	y	n
189	0	31	47.3	10.6	n	y	n
196	0	33.7	43.2	11.1	n	y	n
203	0	34.2	44.2	11.9	n	y	n
217	0	34.8	44.8	10.8	n	y	n
231	0	29	51.1	8.1	n	y	n
245	0	26.9	44.4	6.84	n	y	y
252	0	25.1	37.7	15.7	y	n	y
259	0	30.1	40.6	10.3	y	n	y
266	0	30	36.3	10.8	y	n	y
273	0	34.8	37.7	13.1	y	n	y
280	0	37.6	38.4	10.3	y	n	n
294	0	40.7	38.7	10.3	y	n	n
301	0	45.3	36.5	10.6	y	n	n
315	0	46.2	32.8	7.66	y	n	n
329	0	53.4	28.8	6.3	y	n	n
343	0	44.1	36.7	8.77	n	n	n
350	0	41	32.5	10	n	n	n
357	0	48.4	30	7.82	n	n	n
364	0	51.5	33.9	8.05	n	n	n
371	0	47.6	36.2	10	n	n	n
392	0	43.8	36.2	10.5	n	n	n
399	0	52.9	29	7.68	n	n	n
406	0	52.1	30.2	7.85	n	n	n
413	0	46.2	36.5	11.2	n	n	n
420	0	59.1	29.2	5.3	n	n	n
441	0	56.3	29.3	5.28	n	n	n
448	0	55.9	29.5	7.11	n	n	n
455	0	48.4	36.4	9.27	y	n	n
462	0	50.7	34.5	8.48	y	n	n
469	0	54.4	34.5	8.55	y	n	n
476	0	52.7	31.2	8.75	y	n	n
490	0	42.7	38.4	11	n	n	n
497	0	46.9	27.6	7.33	n	n	n
