# Supplementary material for: Computational identification of adaptive mutants using the VERT system
Source: J Biol Eng. 2012 Apr 2;6:3. doi: 10.1186/1754-1611-6-3 (PMC3351376; doi:10.1186/1754-1611-6-3)
Supplement: Additional file 1 — Population State Model (JBE V1).zip. The collection of MATLAB and data files necessary to use the PSM and generate the figures, data presented in this work. [file 1754-1611-6-3-S1.ZIP › chemostat_data/emissionAnnotated/Small3 KK 2006 AE.csv]

#Name: Small3 KK 2006
#Comments: removed missing data terminated prematurely
generations	Challenge	raw_green	raw_yellow	raw_red	AE-G	AE-Y	AE-R
0	0	31.1	30.1	32.9	n	n	n
7	0	31.8	23.2	32.8	y	n	y
14	0	35.3	20.3	36.4	y	n	y
21	0	37.1	19.5	36	y	n	n
28	0	36.4	18	35.6	y	n	n
49	0	42.1	17.4	34.3	y	n	n
56	0	43.7	15.8	33.5	y	n	n
63	0	45.2	15.1	31.8	y	n	n
70	0	46.5	14.5	30.4	y	n	n
77	0	48.1	13.5	30.3	y	n	n
105	0	48.9	10.1	27.9	y	n	y
112	0	47.9	9.59	29	n	n	y
119	0	43.1	8.6	32.3	n	n	y
147	0	34.2	7.73	39.5	n	n	y
154	0	18	4.28	20.9	n	y	n
161	0	35.3	12.2	30	y	y	n
168	0	41.2	15.4	35.9	y	y	n
175	0	44.2	15	33.2	y	y	n
189	0	44.6	14.8	32.1	y	y	n
196	0	44.3	15.9	34.7	n	n	n
203	0	43.6	15.4	35.5	n	n	n
217	0	43	17.5	31.6	n	n	n
231	0	44.5	15.4	32.8	n	n	n
245	0	38.9	14.9	33.5	n	n	n
252	0	45.3	16.2	29.6	n	n	y
259	0	45.9	16	31.5	n	n	y
266	0	43.1	13.9	34.9	n	n	y
273	0	43.6	11.8	37.9	n	n	y
280	0	43.6	14.6	35.4	n	n	n
294	0	41.7	14.9	35.3	n	n	n
301	0	46.5	12.1	34.5	n	n	n
315	0	34.5	12.4	44.2	n	n	n
329	0	40.7	11.8	37.1	n	n	n
343	0	36.5	12.5	38	y	y	n
350	0	37.8	12.1	38.2	y	y	n
357	0	42.3	13.4	35.8	y	y	y
364	0	43.2	13.6	35.5	y	y	y
371	0	41.2	14.9	35.8	n	n	y
392	0	40.5	13.9	39	n	n	y
399	0	38.8	12.4	40.4	n	n	y
406	0	35.6	10.7	40.2	n	n	y
413	0	31	8.3	51	n	n	y
