# Supplementary material for: Computational identification of adaptive mutants using the VERT system
Source: J Biol Eng. 2012 Apr 2;6:3. doi: 10.1186/1754-1611-6-3 (PMC3351376; doi:10.1186/1754-1611-6-3)
Supplement: Additional file 1 — Population State Model (JBE V1).zip. The collection of MATLAB and data files necessary to use the PSM and generate the figures, data presented in this work. [file 1754-1611-6-3-S1.ZIP › chemostat_data/emissionNeutral/Control1-32011-H.csv]

Control1-3-2011
Gen	State	YFP	GFP
0	N	7802	7652
8	N	7944	7617
16	N	9253	8567
24	N	9277	7918
32	N	9970	8093
40	N	10271	8056
48	N	8556	6001
56	N	9818	6825
64	N	8846	7086
72	N	10406	7050
80	N	4652	3722
88	N	10652	7375
104	N	11430	6199
112	N	6862	3824
