# Supplementary material for: Computational identification of adaptive mutants using the VERT system
Source: J Biol Eng. 2012 Apr 2;6:3. doi: 10.1186/1754-1611-6-3 (PMC3351376; doi:10.1186/1754-1611-6-3)
Supplement: Additional file 1 — Population State Model (JBE V1).zip. The collection of MATLAB and data files necessary to use the PSM and generate the figures, data presented in this work. [file 1754-1611-6-3-S1.ZIP › chemostat_data/emissionNeutral/Control1-52010-H.csv]

Control1-5-2010
Gen	State	YFP	GFP
0	N	7500	7500
8	N	7225	7503
16	N	9097	8560
24	N	8420	7952
32	N	7952	8325
40	N	7217	8324
48	N	7347	6699
56	N	9231	7336
64	N	7431	7239
72	N	8283	7353
80	N	4607	3925
88	N	7163	7782
96	N	3737	3725
104	N	3166	5758
