# Supplementary material for: Computational identification of adaptive mutants using the VERT system
Source: J Biol Eng. 2012 Apr 2;6:3. doi: 10.1186/1754-1611-6-3 (PMC3351376; doi:10.1186/1754-1611-6-3)
Supplement: Additional file 1 — Population State Model (JBE V1).zip. The collection of MATLAB and data files necessary to use the PSM and generate the figures, data presented in this work. [file 1754-1611-6-3-S1.ZIP › chemostat_data/emissionNeutral/Control2-32011-H.csv]

Control2-3-2011
Gen	State	YFP	GFP
0	N	7785	7669
8	N	9826	9249
16	N	9727	8577
24	N	9325	8053
32	N	10240	8097
40	N	10161	8432
48	N	7590	6533
56	N	9801	7347
64	N	9210	7004
72	N	10455	7789
80	N	7870	6367
88	N	9899	8082
104	N	9807	6064
112	N	10001	6098
120	N	4473	2899
128	N	7115	8087
136	N	4569	5653
144	N	4017	4216
