# Supplementary material for: Computational identification of adaptive mutants using the VERT system
Source: J Biol Eng. 2012 Apr 2;6:3. doi: 10.1186/1754-1611-6-3 (PMC3351376; doi:10.1186/1754-1611-6-3)
Supplement: Additional file 1 — Population State Model (JBE V1).zip. The collection of MATLAB and data files necessary to use the PSM and generate the figures, data presented in this work. [file 1754-1611-6-3-S1.ZIP › chemostat_data/emissionNeutral/Control2-52010-H.csv]

Control2-5-2010
Gen	State	YFP	GFP
0	N	7500	7500
8	N	9460	9219
16	N	9344	8558
24	N	8976	8123
32	N	9581	8183
40	N	9329	8528
48	N	6948	7588
56	N	9344	7931
64	N	8410	7656
72	N	9313	8149
80	N	7398	7346
88	N	3681	8198
96	N	6967	5597
104	N	6605	4417
112	N	2027	1773
120	N	5236	10470
128	N	4845	5328
136	N	2703	3604
144	N	1544	1120
152	N	12697	7019
160	N	4278	5651
168	N	4085	4397
