# Supplementary material for: Computational identification of adaptive mutants using the VERT system
Source: J Biol Eng. 2012 Apr 2;6:3. doi: 10.1186/1754-1611-6-3 (PMC3351376; doi:10.1186/1754-1611-6-3)
Supplement: Additional file 1 — Population State Model (JBE V1).zip. The collection of MATLAB and data files necessary to use the PSM and generate the figures, data presented in this work. [file 1754-1611-6-3-S1.ZIP › chemostat_data/emissionNeutral/Large1 2007 KK.csv]

Large1
Gen	State	Green	Red	Yellow
0	N	33.43881857	35.54852321	31.01265823
7.2	N	36.79245283	29.5990566	33.60849057
13.8	N	37.17647059	27.52941176	35.29411765
20.2	N	38.54545455	25.57575758	35.87878788
27	N	39.83353151	22.82996433	37.33650416
33.76	N	41.64733179	19.83758701	38.51508121
