# Supplementary material for: Computational identification of adaptive mutants using the VERT system
Source: J Biol Eng. 2012 Apr 2;6:3. doi: 10.1186/1754-1611-6-3 (PMC3351376; doi:10.1186/1754-1611-6-3)
Supplement: Additional file 1 — Population State Model (JBE V1).zip. The collection of MATLAB and data files necessary to use the PSM and generate the figures, data presented in this work. [file 1754-1611-6-3-S1.ZIP › chemostat_data/emissionNeutral/Large2 2007 KK.csv]

Large2
Gen	State	Green	Red	Yellow
0	N	33.43881857	35.54852321	31.01265823
7.2	N	36.37426901	30.40935673	33.21637427
13.8	N	37.54469607	28.24791418	34.20738975
20.2	N	38.67595819	25.43554007	35.88850174
27	N	39.90498812	23.27790974	36.81710214
33.76	N	41.57706093	20.66905615	37.75388292
