# Supplementary material for: Computational identification of adaptive mutants using the VERT system
Source: J Biol Eng. 2012 Apr 2;6:3. doi: 10.1186/1754-1611-6-3 (PMC3351376; doi:10.1186/1754-1611-6-3)
Supplement: Additional file 1 — Population State Model (JBE V1).zip. The collection of MATLAB and data files necessary to use the PSM and generate the figures, data presented in this work. [file 1754-1611-6-3-S1.ZIP › chemostat_data/emissionNeutral/Large3 2007 KK.csv]

Large3
Gen	State	Green	Red	Yellow
0	N	33.43881857	35.54852321	31.01265823
7.2	N	36.11764706	30.11764706	33.76470588
13.8	N	37.57361602	28.03297998	34.393404
20.2	N	38.92773893	26.34032634	34.73193473
27	N	40.07177033	23.44497608	36.48325359
33.76	N	42.00968523	21.0653753	36.92493947
