# Supplementary material for: Computational identification of adaptive mutants using the VERT system
Source: J Biol Eng. 2012 Apr 2;6:3. doi: 10.1186/1754-1611-6-3 (PMC3351376; doi:10.1186/1754-1611-6-3)
Supplement: Additional file 1 — Population State Model (JBE V1).zip. The collection of MATLAB and data files necessary to use the PSM and generate the figures, data presented in this work. [file 1754-1611-6-3-S1.ZIP › chemostat_data/emissionNeutral/Small1 2007 KK.csv]

Small1
Gen	State	Green	Red	Yellow
0	N	33.43881857	35.54852321	31.01265823
10.97	N	36.65966387	30.14705882	33.19327731
19.03	N	38.44444444	28	33.55555556
27.44	N	38.01742919	28.21350763	33.76906318
37.2	N	38.54505972	26.38436482	35.07057546
46.9	N	37.84078517	26.82660851	35.33260632
