# Supplementary material for: Computational identification of adaptive mutants using the VERT system
Source: J Biol Eng. 2012 Apr 2;6:3. doi: 10.1186/1754-1611-6-3 (PMC3351376; doi:10.1186/1754-1611-6-3)
Supplement: Additional file 1 — Population State Model (JBE V1).zip. The collection of MATLAB and data files necessary to use the PSM and generate the figures, data presented in this work. [file 1754-1611-6-3-S1.ZIP › chemostat_data/emissionNeutral/Small2 2007 KK.csv]

Small2
Gen	State	Green	Red	Yellow
0	N	33.43881857	35.54852321	31.01265823
10.97	N	34.69174504	30.92998955	34.37826541
19.03	N	35.11705686	29.54292085	35.3400223
27.44	N	36.19565217	29.02173913	34.7826087
37.2	N	36.21621622	28.54054054	35.24324324
46.9	N	35.72216097	29.43770673	34.8401323
