# Supplementary material for: Computational identification of adaptive mutants using the VERT system
Source: J Biol Eng. 2012 Apr 2;6:3. doi: 10.1186/1754-1611-6-3 (PMC3351376; doi:10.1186/1754-1611-6-3)
Supplement: Additional file 1 — Population State Model (JBE V1).zip. The collection of MATLAB and data files necessary to use the PSM and generate the figures, data presented in this work. [file 1754-1611-6-3-S1.ZIP › chemostat_data/emissionNeutral/Small3 2007 KK.csv]

Small3
Gen	State	Green	Red	Yellow
0	N	33.43881857	35.54852321	31.01265823
10.97	N	38.06047967	30.44838373	31.4911366
19.03	N	38.05309735	30.42035398	31.52654867
27.44	N	37.96095445	30.91106291	31.12798265
37.2	N	40.34519957	30.52858684	29.12621359
46.9	N	40.50772627	29.91169978	29.58057395
