# Supplementary material for: Computational identification of adaptive mutants using the VERT system
Source: J Biol Eng. 2012 Apr 2;6:3. doi: 10.1186/1754-1611-6-3 (PMC3351376; doi:10.1186/1754-1611-6-3)
Supplement: Additional file 1 — Population State Model (JBE V1).zip. The collection of MATLAB and data files necessary to use the PSM and generate the figures, data presented in this work. [file 1754-1611-6-3-S1.ZIP › chemostat_data/plot2svg/demo_3d_plot2svg.m]

figure
[x y z] = sphere(20); 
s = surface(x,y,z,'facecolor','interp','cdata',z);
set(s,'edgecolor','black','facealpha','flat','alphadata',x.*z);
alpha('scaled'); 
axis equal
box on
grid on
campos([2 13 10]); 
xlabel('X');
ylabel('Y');
zlabel('Z');
title('Sphere with Alpha Data');
plot2svg('sphere.svg');
